# Supplementary material for: Association study of genetic variants in eight genes/loci with type 2 diabetes in a Han Chinese population
Source: BMC Med Genet. 2010 Jun 15;11:97. doi: 10.1186/1471-2350-11-97 (PMC2894791; doi:10.1186/1471-2350-11-97)
Supplement: Additional file 1 — Supplementary Table S1. PCR and SNaPshot primers of SNPs in the ten potential T2D genes/loci [file 1471-2350-11-97-S1.XLS]

## Sheet: Sheet1
Supplemantary Table 1. PCR and SNaPshot primers of SNPs in the ten potential T2D genes/loci
Gene	SNP	Forward primer	Reverse primer	SNaPshot primer
TCF7L2	rs6585205	ATGCTCTGGAACCCTTTGTG	TGCATGTAGCAGCTTGTTCC	AACTTGGTCCCCCCAGGCTGTCCTCACCTGCCCCAC
	rs7903146	CCGTCAGATGGTAATGCAGA	GTGAAGTGCCCAAGCTTCTC	ATATATTAAATTAACGGCATACTCCGTGGGAATCAAAAGTCTGCTC
	rs11196218	TGGGAATGCATTGTTCTTGA	AACACCCCTGGAATTTCTCC	TATGCAATAATTTAGTGTTTATGGTGTCTCTTAACCAACATGGCTTGTTTTCATAA
HHEX	rs1111875	GCCTCAGGCAAATGGTACTT	AAAATGGACCCTGAGTGCAG	CATCAAGTCATTTCCTCT
	rs7923837	TGCTCACTGAACCTTGGCTA	TGGCTCTTGGCCTTCTTAAA	GCATAGGCAAGAAACTTTGTGGCACTGGTT
	rs5015480	TCCCTGAGCAGGACTTGTCT	GCCACATTGTAGGTGCTCAA	TTTCAAACAAATAATAGGGTATTGAAGTAAACTCGAATGTTGATTATA
CDKLA1	rs736425	GGCACAAAGGATGAGCTGTT	CCACCTCTCACTAAGATGGAAA	AGAATTTGATAGCGTTAATATCCC
	rs10946398	GGAGTAGTCACCTGGTCATGC	ACTTCTTCCCCAACAGCAAG	AGGTTGAACTGGTTTTTCCTCTTTTTGGGAAAAGGGTTTAGTATCGTT
	rs4712527	TAGGAAATTGCTGGCTTTGC	CCTCCAATACAATGGACCTGA	GCCATCACATGCACTTTCCCCCACAAAAAAGATGGAAGTACCAAACTGGATGTGCC
SCL30A8	rs13266634	CCTAGGAATGCCAGACTCCA	GGGAAACTGACGGTGTGACT	CATGCGTGTGCAATCAGTGCTAATCTCCCTGTGCTTCTTTATCAACAGCAGCCAGC
	rs3802177	TGGAAGGGAGATGAATTTGG	CCAAGTGGTTCGGAGAGAAA	GATAAAATATGCATTGCACCATGA
	rs11558471	ACCAGCCAAAGAATGTGGTT	AATGTTGGCCTGCACATCTT	TGCCACAGATAATTTAGATATTTACCTGCA
PPARG	rs180282	CAAGTCTTGCCAAAGCAGTG	CCCAATAGCCGTATCTGGAA	ACTCTGGGAGATTCTCCTATTGAC
	rs12636454	GTGGGTCCCTTACCACCTTT	CACAGTTGCTTTCCTTTTGC	GCCAATTATGAGCTCTACAGTCTGAGTTATAG
	rs11128597	ATCCGGACATACCATGAGGA	TAAAAACTAGCCGGGTGTGG	ACAGTAGGTGTAAGAGACAAGAAAACTTCCTTCATGCCAG
IGF2BP2	rs4402960	CAGGTTTGGAACCCTGGAAT	GGAGTTTGAGACCAGCCTTG	CCCTGCCTGGGGAGCAGTAAGGTAGGATGGACAGTAGATT
KCNJ11	rs5215	GAGAGACCATGGCTCAGGAC	ATGCCAACAGCCCACTCTAC	GCGGGCCGTGCAGAGTGGTGTGGGCACTTTGA
CDKN2A/	rs564398	TTCCCCAAGGCTCTTCTTTT	GCCTGATCATGTGTGGTCTG	CAGCACTTACAGCAATAGGTGTGGGCCTCAGTGGCACATACCACACCCTAACTACC
CDKN2B	rs10811661	ATAAGCGTTCTTGCCCTGTC	GCCAAGCTGGTCTCAAACTC	CCTCCAGCTTTAGTTTTC
